# Supplementary material for: Sociodemographic Factors, Healthy Habits, and Quality of Life in Relation to Insulin Resistance Risk in a Large Cohort of Spanish Workers
Source: Med Sci (Basel). 2025 Aug 11;13(3):122. doi: 10.3390/medsci13030122 (PMC12371977; doi:10.3390/medsci13030122)
Supplement: Supplementary file 1 [file medsci-13-00122-s001.zip]

Archive with 1 entries (1 files):
- medsci-3812963-supplementary.pdf
